# Supplementary material for: Oral Lesions Following Anti-SARS-CoV-2 Vaccination: A Systematic Review
Source: Int J Environ Res Public Health. 2022 Aug 17;19(16):10228. doi: 10.3390/ijerph191610228 (PMC9408767; doi:10.3390/ijerph191610228)
Supplement: Supplementary file 1 [file ijerph-19-10228-s001.zip]

Archive with 1 entries (1 files):
- ijerph-1862343-supplementary.pdf
